# Supplementary material for: Genome-Wide Identification of the CER Gene Family and Significant Features in Climate Adaptation of Castanea mollissima
Source: Int J Mol Sci. 2022 Dec 19;23(24):16202. doi: 10.3390/ijms232416202 (PMC9787725; doi:10.3390/ijms232416202)
Supplement: Supplementary file 1 [file ijms-23-16202-s001.zip]

Archive with 1 entries (1 files):
- FigureS1 S2    TableS1 S2.pdf
